# Supplementary material for: Differential Requirement for IRGM Proteins during Tuberculosis Infection in Mice
Source: Infect Immun. 2023 Jan 11;91(2):e00510-22. doi: 10.1128/iai.00510-22 (PMC9933630; doi:10.1128/iai.00510-22)
Supplement: Supplemental file 2 — Table S1. Download iai.00510-22-s0001.xlsx, XLSX file, 0.03 MB [file iai.00510-22-s0001.xlsx]

## Sheet: Cytokine Values
FL	Fluorescent Intensity		Fluorescent Intensity is the median FI value of the bead population for a specific analyte.
OC	Observed Concentration		The corresponding concentration of the FI calculated with the standard curve.
Exp Conc	Expected Concentration		The assay's designated concentration values.
OOR	Out of Range (cubic spline curve)		Check the FI value to determine if the result is above or below the curve. See OOR > and OOR < below.
OOR >	Out of Range Above the 4 or 5		For data analysis purposes, OOR > can either be designated at the highest standard curve
	Parameter Logistic Standard Curve		value or as the highest extrapolated value obtained for the particular analyte.
OOR <	Out of Range Below the 4 or 5		For data analysis purposes, OOR < can either be designated as 0 pg/mL or as the lowest
	Parameter Logistic Standard Curve		value obtained for the particular analyte.
Genotype	Mouse #	Duke Animal ID	Organ	Timepoint (weeks)	Eotaxin_FL	Eotaxin_OC	G-CSF_FL	G-CSF_OC	GM-CSF_FL	GM-CSF_OC	IFNg_FL	IFNg_OC	IL-1a_FL	IL-1a_OC	IL-1b_FL	IL-1b_OC	IL-2_FL	IL-2_OC	IL-5_FL	IL-5_OC	IL-6_FL	IL-6_OC	IL-7_FL	IL-7_OC	IL-9_FL	IL-9_OC	IL-10_FL	IL-10_OC	IL-12p40_FL	IL-12p40_OC	IL-13_FL	IL-13_OC	IL-15_FL	IL-15_OC	IL-17_FL	IL-17_OC	IP-10_FL	IP-10_OC	KC_FL	KC_OC	LIF_FL	LIF_OC	LIX_FL	LIX_OC	MCP-1_FL	MCP-1_OC	M-CSF_FL	M-CSF_OC	MIG_FL
PanIrgm-/-	1	Pan1	Lung	5	925	20.7	30	13.89	25	2.11	691.5	128.52	245	462.22	518.5	222.18	11	0.38	21	0.51	164	9.35	44	3.8	102.5	75.38	20.5	3.35	70	23.76	42	113.04	39	17.69	204	7.75	3454.5	82.45	1580.5	365.84	71	1.93	3507.5	2464.63	192	298.31	192.5	109.53	7884
PanIrgm-/-	2	Pan2	Lung	5	948	21.12	35.5	18.07	22	OOR <	2711	519.99	611.5	1024.44	1174	520.39	28	6.37	32	1.33	324.5	19.5	20.5	OOR <	85	63.91	16	1.19	57	17.7	47	131.89	20	OOR <	244	9.24	3476	83.14	3748	830.01	62	1.52	1756.5	1438.82	607	687.4	187	106.45	5890
PanIrgm-/-	3	Pan3	Lung	5	594	14.47	79	51.01	18.5	OOR <	915	170.77	704	1157.38	366	155.17	22	4.26	19	0.34	118	6.37	27	OOR <	66.5	51.11	18	2.15	68.5	23.05	28	60.25	17	OOR <	112	4.22	2139.5	45.87	1374.5	321.89	54	1.16	4148	2806.3	330.5	446.09	93	50.88	4475
PanIrgm-/-	4	Pan4	Lung	5	734	17.17	25	10.08	17	OOR <	1326	248.81	993	1560.75	362	153.42	24.5	5.14	26	0.91	145	8.13	23	OOR <	65.5	50.4	12.5	OOR <	69	23.29	39	101.72	20.5	OOR <	199	7.56	3545	85.35	260	70.45	50.5	1.01	1031	945.4	626.5	702.8	145	82.35	5459
PanIrgm-/-	5	Pan8	Lung	5	833	19.02	37	19.21	20	OOR <	1484.5	279.13	459	799.24	426	181.47	25	5.32	36	1.6	202.5	11.81	24	OOR <	62.5	48.23	27	6.46	66	21.88	29.5	65.91	20	OOR <	210	7.97	2814	63.44	1900.5	433.73	55.5	1.23	963	895.44	574.5	661.37	149	84.69	3664
PanIrgm-/-	6	Pan9	Lung	5	1541	31.45	22	7.79	20.5	OOR <	754	140.33	453.5	790.94	468	199.92	24	4.96	15	OOR <	143.5	8.03	26	OOR <	88	65.91	20.5	3.35	63	20.48	38	97.95	19	OOR <	173	6.58	4028	101.85	1363.5	319.54	33.5	0.28	645	648.72	229	340.78	225.5	127.68	6427
B6	1	B652	Lung	5	1110	24.01	54	32.1	22	OOR <	1448	272.13	744	1214.19	887	387.33	28	6.37	21	0.51	259.5	15.41	25	OOR <	107	78.25	24.5	5.26	57	17.7	44	120.58	21	OOR <	289	10.89	5239	152.6	2217	500.76	49	0.94	594	606.61	249.5	363.2	221.5	125.51	7651
B6	2	B653	Lung	5	1172.5	25.11	31	14.65	21	OOR <	1634	307.86	872	1393.7	928	406.07	21	3.91	20.5	0.47	200	11.65	27.5	OOR <	111.5	81.09	18	2.15	60.5	19.32	50	143.2	22	OOR <	173	6.58	4334	113.29	1987	452.05	39.5	0.53	269	310.22	252.5	366.42	288	160.78	7081.5
B6	3	B654	Lung	5	571	14.01	32	15.41	22.5	OOR <	2883	554.85	1702	2507.11	1893.5	878.37	28	6.37	66.5	3.45	104	5.44	20	OOR <	95	70.52	37.5	11.49	77	27.07	37	94.18	28	OOR <	168	6.39	3457	82.53	789	194.47	69	1.84	390	427.77	858	875.13	240	135.5	7774
B6	4	B655	Lung	5	1414	29.29	60	36.65	27	4.7	4256	844.96	1216	1863.42	1666.5	761.01	32	7.78	36.5	1.64	286.5	17.11	22	OOR <	97.5	72.15	20.5	3.35	105	40.59	23	41.41	24	OOR <	317	11.91	4670.5	126.87	2027	460.52	55	1.21	915	859.66	654	724.24	263	147.72	7271
B6	5	B656	Lung	5	488.5	12.35	34	16.93	22.5	OOR <	444	81.66	328	597.01	344	145.55	17	2.49	28	1.05	151.5	8.55	22	OOR <	67	51.47	20.5	3.35	51	14.96	30	67.79	26.5	OOR <	198	7.52	2458	53.89	851	208.25	39	0.51	3233.5	2314.07	124	210.33	181	103.07	6041.5
B6	6	B657	Lung	5	610	14.78	26	10.84	11	OOR <	1014	189.51	428	752.27	270	113.23	19.5	3.38	22	0.6	177	10.18	21	OOR <	57	44.19	24	5.02	74	25.65	25	48.95	25	OOR <	45	1.48	2790	62.77	1069	256.05	31.5	0.19	2182.5	1704.81	205	313.57	213	120.87	6791.5
PanIrgm-/-	1	Pan_22	Lung	24	11124.5	154.38	120.5	8.36	63	9.61	6703.5	403.03	2089	646.2	1552.5	197.74	69	4.23	49.5	1.34	406.5	11.38	58	3	364.5	115.68	71	4.99	269	22.61	53	OOR <	74	16.72	273	2.85	6996.5	113.92	7246	573.76	66.5	1.16	2547	1490.68	1019	367.66	195	17.45	23264.5
PanIrgm-/-	2	Pan_23	Lung	24	6464	84.69	153.5	11.53	83	13.54	6430	386.1	4185.5	1147.86	1599	203.29	91	5.87	42	1.01	918	26.38	45.5	1.36	277	93.47	78.5	6.05	208	15.8	59.5	OOR <	44	4.43	210.5	2.15	8131	144.51	9142	741.2	109	3.21	1736.5	991.48	4694	1136.7	51	2.7	23276.5
PanIrgm-/-	3	Pan_24	Lung	24	7216	94.64	67	3.65	51.5	6.69	1265.5	77.76	2954.5	861.13	1211	156.77	43	2.17	39	0.88	392	10.95	75	5.22	346	111.14	39	0.7	164	10.93	55	OOR <	41	3.2	189.5	1.92	8243	147.82	7181	568.29	81.5	1.9	2502	1462.92	3070	822.43	31	0.69	21591.5
PanIrgm-/-	4	Pan_25	Lung	24	6305	82.63	286.5	24.64	56	7.93	6987.5	420.82	3619	1018.17	1053	137.66	106	6.94	52	1.45	788	22.57	42	0.9	363	115.32	51.5	2.34	256	21.16	48	OOR <	39	2.38	390	4.11	7436	125.17	4944	389.88	97	2.64	6331	3838.63	2888	785.46	156	13.47	23011
PanIrgm-/-	5	Pan_26	Lung	24	8510	112.76	207.5	16.92	51	6.55	51	0.88	3582.5	1009.69	1482	189.31	50	2.75	41	0.97	586.5	16.67	51	2.09	233	81.48	106.5	10.25	193	14.13	58	OOR <	45	4.83	438.5	4.63	7116	116.9	6643	523.7	95.5	2.57	1457	819.86	1762.5	544.27	109	8.62	21164
B6	1	B6_60	Lung	24	7470	98.09	303	26.22	77	12.46	10199	638.11	3328	950.12	1864	234.92	60	3.54	47	1.24	1480	42.93	52	2.22	302	100.02	159	18.6	251	20.61	47	OOR <	48	6.06	570	5.99	7332	122.44	3753.5	300.87	98.5	2.72	2960.5	1746.06	3239	856.37	225	20.46	22560.5
B6	2	B6_61	Lung	24	3307	45.86	149.5	11.14	64	9.83	5059.5	303.36	1828	578.35	505	70	95	6.15	107	3.43	980	28.19	115.5	10.44	408	126.08	113	11.26	316	27.83	44.5	OOR <	84.5	21.05	331	3.48	7649	130.89	2983.5	243.42	276	10.76	1847	1059.41	2336	670.21	245.5	22.5	21741.5
B6	3	B6_62	Lung	24	8314	109.92	151	11.29	52.5	6.98	2735	166.2	1986.5	619.76	670.5	90.72	79.5	5.02	50	1.36	1050.5	30.26	74.5	5.15	152	57.25	88	7.44	188	13.57	40	OOR <	48	6.06	528	5.56	9261	180.66	3488	281.14	79	1.78	1077	587.14	1311	439.23	182	16.13	21003
B6	4	B6_63	Lung	24	6692	87.67	119	8.22	39.5	1.67	4923	295.26	1965	614.18	797	106.37	61.5	3.66	35	0.68	506.5	14.32	61	3.4	189	68.75	127	13.48	216	16.7	72	OOR <	43	4.02	210	2.15	6502	102.08	1532	130.43	80	1.83	1956.5	1126.77	1124	393.79	155	13.36	21626
[truncated: 13 more columns]

## Sheet: Week 5 Standard Curves
			Units: pg/mL			Units: pg/mL			Units: pg/mL			Units: pg/mL			Units: pg/mL			Units: pg/mL			Units: pg/mL			Units: pg/mL			Units: pg/mL			Units: pg/mL			Units: pg/mL			Units: pg/mL			Units: pg/mL			Units: pg/mL			Units: pg/mL			Units: pg/mL
			Eotaxin			G-CSF			GM-CSF			IFNγ			IL-1α			IL-1β			IL-2			IL-3			IL-4			IL-5			IL-6			IL-7			IL-9			IL-10			IL-12p40			IL-12p70
Description	Dilution Factor	FI	Obs Conc.	Exp Conc.	FI	Obs Conc.	Exp Conc.	FI	Obs Conc.	Exp Conc.	FI	Obs Conc.	Exp Conc.	FI	Obs Conc.	Exp Conc.	FI	Obs Conc.	Exp Conc.	FI	Obs Conc.	Exp Conc.	FI	Obs Conc.	Exp Conc.	FI	Obs Conc.	Exp Conc.	FI	Obs Conc.	Exp Conc.	FI	Obs Conc.	Exp Conc.	FI	Obs Conc.	Exp Conc.	FI	Obs Conc.	Exp Conc.	FI	Obs Conc.	Exp Conc.	FI	Obs Conc.	Exp Conc.	FI	Obs Conc.	Exp Conc.
Standard 1	1	33.5	0.59	0.64	---		0.64	22.5	OOR <	0.64	29	0.66	0.64	19	OOR <	0.64	12.5	0.35	0.64	---		0.64	30	0.64	0.64	38	0.63	0.64	22	0.6	0.64	36	0.61	0.64	33.5	0.94	0.64	10	OOR <	0.64	---		0.64	16.5	0.33	0.64	---		0.64
Standard 2	1	115	3.54	3.2	16	3.2	3.2	28	5.68	3.2	40	3.05	3.2	27.5	23.13	3.2	20.5	3.97	3.2	19	3.2	3.2	58.8	3.18	3.2	134.5	3.32	3.2	67.5	3.5	3.2	72.8	3.33	3.2	39.5	2.61	3.2	15	6.66	3.2	19.5	2.87	3.2	27	4.43	3.2	19.5	3.2	3.2
Standard 3	1	613.5	14.85	16	32.8	15.98	16	46.5	16.73	16	108.3	16.94	16	32	39.4	16	47.5	15.97	16	56	16	16	217	16.18	16	629	15.41	16	319	15.16	16	262.8	15.62	16	98	17.37	16	24.3	16.87	16	52	18.44	16	50.5	14.73	16	27	16	16
Standard 4	1	4676	86.06	80	117.5	80.06	80	303.3	78.13	80	417	76.53	80	47.8	84.52	80	184.8	76.06	80	294.8	80	80	864.5	78.87	80	3356.3	81.97	80	2257	81.21	80	1256.5	80.61	80	337	76.73	80	102	75.06	80	172.3	76.08	80	184.8	80.78	80	60	80	80
Standard 5	1	11456.5	355.45	400	543.5	399.9	400	3484.3	406.57	400	2158.3	409.89	400	189.3	367.11	400	945.5	414.1	400	2073	400	400	3080	405.17	400	11564.5	397.84	400	11125.8	404.88	400	4835.3	404	400	1442.5	410.77	400	804.3	418.17	400	833	392.8	400	762.3	401.54	400	247.5	400	400
Standard 6	1	13668.8	923.79	2000	2621.3	2000.04	2000	14487	1947.74	2000	8697.5	1985.24	2000	1438.5	2160.33	2000	3610.5	1980.88	2000	9687.5	2000	2000	8600.8	1987.23	2000	21655	1952.62	2000	19539	1676.03	2000	12401	1964.52	2000	4207.5	1971.93	2000	4630.5	1974.16	2000	4252.3	2031.98	2000	3296.8	1999.9	2000	1510	2000	2000
Standard 7	1	15529.5	OOR >	10000	8973	9999.99	10000	19922	11454.6	10000	20784.5	10029	10000	7508	9825.3	10000	6978.5	10078.7	10000	22497.5	10000	10000	19892.5	10014.6	10000	26388	10819.8	10000	21750.5	OOR >	10000	21541	10133.1	10000	8143	10062.9	10000	16958	10034	10000	13773.5	9999.87	10000	11071	10000	10000	9217	10000	10000
ENTRY	DEFINITION		DESCRIPTION
FI	Fluorescent Intensity		Fluorescent Intensity is the median FI value of the bead population for a specific analyte.
Obs Conc	Observed Concentration		The corresponding concentration of the FI calculated with the standard curve.
Exp Conc	Expected Concentration		The assay's designated concentration values.
OOR	Out of Range (cubic spline curve)		Check the FI value to determine if the result is above or below the curve. See OOR > and OOR < below.
OOR >	Out of Range Above the 4 or 5		For data analysis purposes, OOR > can either be designated at the highest standard curve
	Parameter Logistic Standard Curve		value or as the highest extrapolated value obtained for the particular analyte.
OOR <	Out of Range Below the 4 or 5		For data analysis purposes, OOR < can either be designated as 0 pg/mL or as the lowest
	Parameter Logistic Standard Curve		value obtained for the particular analyte.
Orange Data	Extrapolated Value		Extrapolated data means the sample's signals were outside of the curve, yet the
			mathematical formula of the curve allowed for a calculation of the FI value.
Blank Cell or ---	Value Not Available		Standard curve point eliminated as insignificant or
			sample interfered with the analyte's beads rendering the beads unreadable.
	Low Bead Count Or No Beads		Sample interfered with the analyte's beads resulting in low (or no) bead count - data may be less accurate.
Blue Data	Partially Filtered		Sample did not pass through 0.22µm filter, filter was pierced to allow remaining sample volume through.
	Possible Sample Saturation		Saturation may be occurring due to high analyte concentrations. Retesting with a dilution factor may be
			necessary to distinguish sample trends
	Low Sample Volume		Insufficient sample volume, sample was run with less volume than necessary.
[truncated: 48 more columns]

## Sheet: Week 24 Standard Curves
			Eotaxin			G-CSF			GM-CSF			IFNγ			IL-1α			IL-1β			IL-2			IL-3			IL-4			IL-5			IL-6			IL-7			IL-9			IL-10			IL-12p40			IL-12p70
Description	Dilution Factor	FI	Obs Conc.	Exp Conc.	FI	Obs Conc.	Exp Conc.	FI	Obs Conc.	Exp Conc.	FI	Obs Conc.	Exp Conc.	FI	Obs Conc.	Exp Conc.	FI	Obs Conc.	Exp Conc.	FI	Obs Conc.	Exp Conc.	FI	Obs Conc.	Exp Conc.	FI	Obs Conc.	Exp Conc.	FI	Obs Conc.	Exp Conc.	FI	Obs Conc.	Exp Conc.	FI	Obs Conc.	Exp Conc.	FI	Obs Conc.	Exp Conc.	FI	Obs Conc.	Exp Conc.	FI	Obs Conc.	Exp Conc.	FI	Obs Conc.	Exp Conc.
Standard 1	1	129	0.49	0.64	29	0.64	0.64	37.5	OOR <	0.64	47.5	0.64	0.64	28	OOR <	0.64	24	0.64	0.64	25	0.54	0.64	55.5	0.64	0.64	72	0.64	0.64	33	0.58	0.64	56.5	0.62	0.64	40	0.64	0.64	---		0.64	38.5	0.64	0.64	60	0.64	0.64	28.5	0.64	0.64
Standard 2	1	210	3.4	3.2	61.5	3.2	3.2	42.5	3.46	3.2	85	3.2	3.2	38	5.7	3.2	43.3	3.2	3.2	61	3.62	3.2	125.5	3.2	3.2	317.3	3.26	3.2	115.3	3.69	3.2	138.5	3.29	3.2	59.5	3.2	3.2	26	3.2	3.2	58	3.2	3.2	88	3.2	3.2	37.8	3.2	3.2
Standard 3	1	904	15.7	16	198.3	16	16	102.5	16.7	16	280.5	16	16	67.3	23.41	16	122.5	16	16	240	15.83	16	511.8	16	16	1586.8	15.65	16	547	14.63	16	555.3	15.76	16	159	16	16	48	16	16	142.8	16	16	209.8	16	16	68	16	16
Standard 4	1	6142.8	80.54	80	908.3	80	80	918	77.71	80	1302	80	80	179.5	75.04	80	584.5	80	80	1285	74.78	80	2311	80	80	7751.5	81.02	80	4623	84.28	80	2686	79.55	80	656.5	80	80	227.8	80	80	561.3	80	80	792	80	80	215.8	80	80
Standard 5	1	20246.8	416.09	400	4700.5	400	400	10626.5	412.16	400	6654.8	400	400	1134	387.95	400	3214.5	400	400	8019	438.49	400	8419.8	400	400	24655.3	402.1	400	22191.5	393.38	400	11202.5	408.09	400	2963	400	400	1921	400	400	3024.3	400	400	3680.5	400	400	1176.8	400	400
Standard 6	1	27932.3	1376.27	2000	17610.5	2000	2000	36356.8	1878.99	2000	22797.5	2000	2000	8451.3	2045.5	2000	9972	2000	2000	24932.3	1883.14	2000	21879.5	2000	2000	43679	1912.43	2000	44642.3	2033.98	2000	29600	1953.97	2000	8973	2000	2000	10708	2000	2000	13120.5	2000	2000	13377.8	2000	2000	6417	2000	2000
Standard 7	1	32935	OOR >	10000	42860	10000	10000	51006.5	12971.2	10000	47429.5	10000	10000	26034	9990.08	10000	16756	10000	10000	46794.5	10595.1	10000	43760	10000	10000	53799	11075.7	10000	49691.5	10130.2	10000	49876	10190.4	10000	19421.5	10000	10000	32150.5	10000	10000	35128	10000	10000	33928	10000	10000	24857	10000	10000
LEGEND
ENTRY	DEFINITION		DESCRIPTION
FI	Fluorescent Intensity		Fluorescent Intensity is the median FI value of the bead population for a specific analyte.
Obs Conc	Observed Concentration		The corresponding concentration of the FI calculated with the standard curve.
Exp Conc	Expected Concentration		The assay's designated concentration values.
OOR	Out of Range (cubic spline curve)		Check the FI value to determine if the result is above or below the curve. See OOR > and OOR < below.
OOR >	Out of Range Above the 4 or 5		For data analysis purposes, OOR > can either be designated at the highest standard curve
	Parameter Logistic Standard Curve		value or as the highest extrapolated value obtained for the particular analyte.
OOR <	Out of Range Below the 4 or 5		For data analysis purposes, OOR < can either be designated as 0 pg/mL or as the lowest
	Parameter Logistic Standard Curve		value obtained for the particular analyte.
Orange Data	Extrapolated Value		Extrapolated data means the sample's signals were outside of the curve, yet the
			mathematical formula of the curve allowed for a calculation of the FI value.
Blank Cell or ---	Value Not Available		Standard curve point eliminated as insignificant or
			sample interfered with the analyte's beads rendering the beads unreadable.
	Low Bead Count Or No Beads		Sample interfered with the analyte's beads resulting in low (or no) bead count - data may be less accurate.
Blue Data	Partially Filtered		Sample did not pass through 0.22µm filter, filter was pierced to allow remaining sample volume through.
	Possible Sample Saturation		Saturation may be occurring due to high analyte concentrations. Retesting with a dilution factor may be
			necessary to distinguish sample trends
	Low Sample Volume		Insufficient sample volume, sample was run with less volume than necessary.
[truncated: 48 more columns]
